# Supplementary material for: The public cancer radiology imaging collections of The Cancer Imaging Archive
Source: Sci Data. 2017 Sep 19;4:170124. doi: 10.1038/sdata.2017.124 (PMC5827108; doi:10.1038/sdata.2017.124)
Supplement: Supplementary file 1 [file sdata2017124-isa1.zip]

Archive with 3 entries (3 files):
- i_Investigation.txt
- s_study_Prior.txt
- a_assay_Prior.txt
