# Supplementary material for: The public cancer radiology imaging collections of The Cancer Imaging Archive
Source: Sci Data. 2017 Sep 19;4:170124. doi: 10.1038/sdata.2017.124 (PMC5827108; doi:10.1038/sdata.2017.124)
Supplement: Supplementary file 1 [file sdata2017124-isa1.zip › i_Investigation.txt]

# Investigation File generated for Scientific Data with Investigation File Authoring Tool version 0.1.0 on 14/09/2017 - This metadata file is CC0
ONTOLOGY SOURCE REFERENCE
Term Source Name	NCBITAXON	UBERON	BTO	ERO	OBI	NCIT
Term Source File	http://data.bioontology.org/ontologies/NCBITAXON	http://data.bioontology.org/ontologies/UBERON	http://data.bioontology.org/ontologies/BTO	http://data.bioontology.org/ontologies/ERO	http://data.bioontology.org/ontologies/OBI	http://data.bioontology.org/ontologies/NCIT
Term Source Version	2016AB	releases/2014-06-15	unknown	2013-08-02	2014-08-18	17.06d
Term Source Description	National Center for Biotechnology Information (NCBI) Organismal Classification	Uber Anatomy Ontology	BRENDA Tissue and Enzyme Source Ontology	Eagle-I Research Resource Ontology	Ontology for Biomedical Investigations	National Cancer Institute Thesaurus
INVESTIGATION
Investigation Identifier
Investigation Title
Investigation Description
Investigation Submission Date
Investigation Public Release Date
INVESTIGATION PUBLICATIONS
Investigation PubMed ID
Investigation Publication DOI
Investigation Publication Author List
Investigation Publication Title
Investigation Publication Status
Investigation Publication Status Term Accession Number
Investigation Publication Status Term Source REF
INVESTIGATION CONTACTS
Investigation Person Last Name
Investigation Person Mid Initials
Investigation Person First Name
Investigation Person Address
Investigation Person Phone
Investigation Person Fax
Investigation Person Email
Investigation Person Affiliation
Investigation Person Roles
Investigation Person Roles Term Accession Number
Investigation Person Roles Term Source REF
STUDY
Study Identifier	10.1038/sdata.2017.124
Study Title	The public cancer radiology imaging collections of The Cancer Imaging Archive
Study Submission Date	22/10/2015
Study Public Release Date	19/09/2017
Study Description	http://www.nature.com/articles/sdata2017124#abstract
Study File Name	s_study_Prior.txt
Comment[Subject Keywords]	///;///;///;//
Comment[Manuscript Licence]	CC BY-4.0
Comment[Experimental Metadata Licence]	CC0
Comment[Supplementary Information File Name]	
Comment[Supplementary Information File Type]	x-zip-compressed
Comment[Supplementary Information File URL]	http://www.nature.com/articles/sdata2017124#supplementary-information
Comment[Data Repository]	The Cancer Imaging Archive;The Cancer Imaging Archive;The Cancer Imaging Archive;The Cancer Imaging Archive;The Cancer Imaging Archive;The Cancer Imaging Archive;The Cancer Imaging Archive;The Cancer Imaging Archive;The Cancer Imaging Archive;The Cancer Imaging Archive;The Cancer Imaging Archive;The Cancer Imaging Archive;The Cancer Imaging Archive;The Cancer Imaging Archive;The Cancer Imaging Archive
Comment[Data Record Accession]	doi:10.7937/K9/TCIA.2015.7AKGJUPZ;doi:10.7937/K9/TCIA.2015.NWTESAY1;doi:10.7937/K9/TCIA.2015.LO9QL9SX;doi:10.7937/K9/TCIA.2015.08A1IXOO;doi:10.7937/K9/TCIA.2015.ORBJKMUX;doi:10.7937/K9/TCIA.2015.A6V7JIWX;doi:10.7937/K9/TCIA.2015.ISOQTHKO;doi:10.7937/K9/TCIA.2015.ZPUKHCKB;doi:10.7937/K9/TCIA.2015.8WG2KN4W;doi:10.7937/K9/TCIA.2015.MI4QDDHU;doi:10.7937/K9/TCIA.2015.VOSN3HN1;doi:10.7937/K9/TCIA.2015.OFIP7TVM;doi:10.7937/K9/TCIA.2015.U1X8A5NR;doi:10.7937/K9/TCIA.2015.H1SXNUXL;doi:10.7937/K9/TCIA.2016.HdHpgJLK
Comment[Data Record URI]	http://doi.org/10.7937/K9/TCIA.2015.7AKGJUPZ;http://doi.org/10.7937/K9/TCIA.2015.NWTESAY1;http://doi.org/10.7937/K9/TCIA.2015.LO9QL9SX;http://doi.org/10.7937/K9/TCIA.2015.08A1IXOO;http://doi.org/10.7937/K9/TCIA.2015.ORBJKMUX;http://doi.org/10.7937/K9/TCIA.2015.A6V7JIWX;http://doi.org/10.7937/K9/TCIA.2015.ISOQTHKO;http://doi.org/10.7937/K9/TCIA.2015.ZPUKHCKB;http://doi.org/10.7937/K9/TCIA.2015.8WG2KN4W;http://doi.org/10.7937/K9/TCIA.2015.MI4QDDHU;http://doi.org/10.7937/K9/TCIA.2015.VOSN3HN1;http://doi.org/10.7937/K9/TCIA.2015.OFIP7TVM;http://doi.org/10.7937/K9/TCIA.2015.U1X8A5NR;http://doi.org/10.7937/K9/TCIA.2015.H1SXNUXL;http://doi.org/10.7937/K9/TCIA.2016.HdHpgJLK
STUDY DESIGN DESCRIPTORS
Study Design Type	data integration objective	organism part comparison design
Study Design Type Term Accession Number	ERO:0100092	OBI:0001422
Study Design Type Term Source REF	ERO	OBI
STUDY PUBLICATIONS
Study PubMed ID	""
Study Publication DOI	doi:10.1593/tlo.13862
Study Publication Author List	""
Study Publication Title	""
Study Publication Status	published
Study Publication Status Term Accession Number	
Study Publication Status Term Source REF	
STUDY FACTORS
Study Factor Name	tumour type
Study Factor Type	Clinical Diagnosis
Study Factor Type Term Accession Number	NCIT:C15607
Study Factor Type Term Source REF	NCIT
STUDY ASSAYS
Study Assay Measurement Type	imaging assay
Study Assay Measurement Type Term Accession Number	OBI:0000185
Study Assay Measurement Type Term Source REF	OBI
Study Assay Technology Type	digital curation
Study Assay Technology Type Term Accession Number	OBI:0302914
Study Assay Technology Type Term Source REF	OBI
Study Assay Technology Platform	""
Study Assay File Name	a_assay_Prior.txt
STUDY PROTOCOLS
Study Protocol Name	TCIA collection	Image curation
Study Protocol Type	selection	digital curation
Study Protocol Type Term Accession Number	OBI:0001928	OBI:0302914
Study Protocol Type Term Source REF	OBI	OBI
Study Protocol Description		
Study Protocol URI	""	""
Study Protocol Version		
Study Protocol Parameters Name	""	""
Study Protocol Parameters Name Term Accession Number	""	""
Study Protocol Parameters Name Term Source REF	""	""
Study Protocol Components Name	""	""
Study Protocol Components Type	""	""
Study Protocol Components Type Term Accession Number	""	""
Study Protocol Components Type Term Source REF	""	""
STUDY CONTACTS
Study Person Last Name	Prior	Smith	Sharma	Kirby	Tarbox	Clark	Bennett	Nolan	Freymann
Study Person First Name	Fred	Kirk	Ashish	Justin	Lawrence	Ken	William	Tracy	John
Study Person Mid Initials									
Study Person Email	FWPrior@uams.edu	""	""	""	""	""	""	""	""
Study Person Phone									
Study Person Fax									
Study Person Address									
Study Person Affiliation	University of Arkansas for Medical Sciences, Little Rock, Arkansas 72205, USA	University of Arkansas for Medical Sciences, Little Rock, Arkansas 72205, USA	Emory University, Atlanta, Georgia 30322, USA	Leidos Biomedical Research Inc. Frederick National Laboratory for Cancer Research, Frederick, Maryland 20892, USA	University of Arkansas for Medical Sciences, Little Rock, Arkansas 72205, USA	Washington University School of Medicine, St Louis, Missouri 63110, USA	University of Arkansas for Medical Sciences, Little Rock, Arkansas 72205, USA	University of Arkansas for Medical Sciences, Little Rock, Arkansas 72205, USA	Leidos Biomedical Research Inc. Frederick National Laboratory for Cancer Research, Frederick, Maryland 20892, USA
Study Person Roles									
Study Person Roles Term Accession Number									
Study Person Roles Term Source REF									
Comment[Study Person ORCID]	0000-0002-6314-5683								
Comment[Funder]									
Comment[FundRef ID]									
Comment[Funder Term Source REF]									
Comment[Grant Identifier]									
