# Supplementary material for: The public cancer radiology imaging collections of The Cancer Imaging Archive
Source: Sci Data. 2017 Sep 19;4:170124. doi: 10.1038/sdata.2017.124 (PMC5827108; doi:10.1038/sdata.2017.124)
Supplement: Supplementary file 1 [file sdata2017124-isa1.zip › s_study_Prior.txt]

Source Name	Characteristics[organism]	Term Source REF	Term Accession Number	Characteristics[organism part]	Term Source REF	Term Accession Number	Protocol REF	Sample Name	Factor Value[tumour type]
RTOG 0522_ACRIN 4500	Homo sapiens	NCBITAXON	NCBITaxon:9606	craniocervical region	UBERON	UBERON:0007811	TCIA collection	1	Head-Neck Cetuximab
American College of Radiology Imaging Network	Homo sapiens	NCBITAXON	NCBITaxon:9606	colon	UBERON	UBERON:0001155	TCIA collection	2	CT Colonography
Lung Image Database Consortium image collection	Homo sapiens	NCBITAXON	NCBITaxon:9606	lung	UBERON	UBERON:0002048	TCIA collection	3	LIDC-IDRI
Columbia University Medical Center	Homo sapiens	NCBITAXON	NCBITaxon:9606	thoracic segment of trunk	UBERON	UBERON:0000915	TCIA collection	4	Lung Phantom
The Cancer Imaging Archive	Homo sapiens	NCBITAXON	NCBITaxon:9606	thoracic segment of trunk	UBERON	UBERON:0000915	TCIA collection	5	Phantom FDA
Moffitt Cancer Center	Homo sapiens	NCBITAXON	NCBITaxon:9606	lung	UBERON	UBERON:0002048	TCIA collection	6	LungCT-Diagnosis
The Cancer Imaging Archive	Homo sapiens	NCBITAXON	NCBITaxon:9606	prostate gland	UBERON	UBERON:0002367	TCIA collection	7	NaF PROSTATE
Harmonized PET Reconstructions for Cancer Clinical Trials	Homo sapiens	NCBITAXON	NCBITaxon:9606				TCIA collection	8	QIN PET Phantom
Society of Nuclear Medicine	Homo sapiens	NCBITAXON	NCBITaxon:9606				TCIA collection	10	RIDER Phantom PET-CT
Reference Image Database to Evaluate Therapy Response	Homo sapiens	NCBITAXON	NCBITaxon:9606				TCIA collection	11	RIDER Phantom MRI
Reference Image Database to Evaluate Therapy Response	Homo sapiens	NCBITAXON	NCBITaxon:9606	glioblastoma cell	BTO	BTO:0000527	TCIA collection	12	RIDER Neuro MRI
Reference Image Database to Evaluate Therapy Response	Homo sapiens	NCBITAXON	NCBITaxon:9606	lung	UBERON	UBERON:0002048	TCIA collection	13	RIDER Lung PET-CT
Reference Image Database to Evaluate Therapy Response	Homo sapiens	NCBITAXON	NCBITaxon:9606	lung	UBERON	UBERON:0002048	TCIA collection	14	RIDER Lung CT
Reference Image Database to Evaluate Therapy Response	Homo sapiens	NCBITAXON	NCBITaxon:9606	breast	UBERON	UBERON:0000310	TCIA collection	15	RIDER Breast MRI
Investigation of Serial Studies to Predict Your Therapeutic Response with Imaging and moLecular Analysis	Homo sapiens	NCBITAXON	NCBITaxon:9606	breast	UBERON	UBERON:0000310	TCIA collection	16	ISPY1
