# Supplementary material for: The public cancer radiology imaging collections of The Cancer Imaging Archive
Source: Sci Data. 2017 Sep 19;4:170124. doi: 10.1038/sdata.2017.124 (PMC5827108; doi:10.1038/sdata.2017.124)
Supplement: Supplementary file 1 [file sdata2017124-isa1.zip › a_assay_Prior.txt]

Sample Name	Protocol REF	Assay Name	Raw Data File	Comment[Data Repository]	Comment[Data Record Accession]	Comment[Data Record URI]	Factor Value[tumour type]
1	Image curation	1		The Cancer Imaging Archive	doi:10.7937/K9/TCIA.2015.7AKGJUPZ	http://doi.org/10.7937/K9/TCIA.2015.7AKGJUPZ	Head-Neck Cetuximab
2	Image curation	2		The Cancer Imaging Archive	doi:10.7937/K9/TCIA.2015.NWTESAY1	http://doi.org/10.7937/K9/TCIA.2015.NWTESAY1	CT Colonography
3	Image curation	3		The Cancer Imaging Archive	doi:10.7937/K9/TCIA.2015.LO9QL9SX	http://doi.org/10.7937/K9/TCIA.2015.LO9QL9SX	LIDC-IDRI
4	Image curation	4		The Cancer Imaging Archive	doi:10.7937/K9/TCIA.2015.08A1IXOO	http://doi.org/10.7937/K9/TCIA.2015.08A1IXOO	Lung Phantom
5	Image curation	5		The Cancer Imaging Archive	doi:10.7937/K9/TCIA.2015.ORBJKMUX	http://doi.org/10.7937/K9/TCIA.2015.ORBJKMUX	Phantom FDA
6	Image curation	6		The Cancer Imaging Archive	doi:10.7937/K9/TCIA.2015.A6V7JIWX	http://doi.org/10.7937/K9/TCIA.2015.A6V7JIWX	LungCT-Diagnosis
7	Image curation	7		The Cancer Imaging Archive	doi:10.7937/K9/TCIA.2015.ISOQTHKO	http://doi.org/10.7937/K9/TCIA.2015.ISOQTHKO	NaF PROSTATE
8	Image curation	8		The Cancer Imaging Archive	doi:10.7937/K9/TCIA.2015.ZPUKHCKB	http://doi.org/10.7937/K9/TCIA.2015.ZPUKHCKB	QIN PET Phantom
10	Image curation	10		The Cancer Imaging Archive	doi:10.7937/K9/TCIA.2015.8WG2KN4W	http://doi.org/10.7937/K9/TCIA.2015.8WG2KN4W	RIDER Phantom PET-CT
11	Image curation	11		The Cancer Imaging Archive	doi:10.7937/K9/TCIA.2015.MI4QDDHU	http://doi.org/10.7937/K9/TCIA.2015.MI4QDDHU	RIDER Phantom MRI
12	Image curation	12		The Cancer Imaging Archive	doi:10.7937/K9/TCIA.2015.VOSN3HN1	http://doi.org/10.7937/K9/TCIA.2015.VOSN3HN1	RIDER Neuro MRI
13	Image curation	13		The Cancer Imaging Archive	doi:10.7937/K9/TCIA.2015.OFIP7TVM	http://doi.org/10.7937/K9/TCIA.2015.OFIP7TVM	RIDER Lung PET-CT
14	Image curation	14		The Cancer Imaging Archive	doi:10.7937/K9/TCIA.2015.U1X8A5NR	http://doi.org/10.7937/K9/TCIA.2015.U1X8A5NR	RIDER Lung CT
15	Image curation	15		The Cancer Imaging Archive	doi:10.7937/K9/TCIA.2015.H1SXNUXL	http://doi.org/10.7937/K9/TCIA.2015.H1SXNUXL	RIDER Breast MRI
16	Image curation	16		The Cancer Imaging Archive	doi:10.7937/K9/TCIA.2016.HdHpgJLK	http://doi.org/10.7937/K9/TCIA.2016.HdHpgJLK	ISPY1
